# Supplementary material for: Synthesis of 3D Hollow Layered Double Hydroxide-Molybdenum Disulfide Hybrid Materials and Their Application in Flame Retardant Thermoplastic Polyurethane
Source: Polymers (Basel). 2022 Apr 7;14(8):1506. doi: 10.3390/polym14081506 (PMC9029036; doi:10.3390/polym14081506)
Supplement: Supplementary file 1 [file polymers-14-01506-s001.zip]

Archive with 1 entries (1 files):
- polymers-1659620-supplementary.pdf
